# Supplementary material for: Combining Celiac and Hepatic Vagus Nerve Neuromodulation Reverses Glucose Intolerance and Improves Glycemic Control in Pre- and Overt-Type 2 Diabetes Mellitus
Source: Biomedicines. 2023 Sep 4;11(9):2452. doi: 10.3390/biomedicines11092452 (PMC10525327; doi:10.3390/biomedicines11092452)
Supplement: Supplementary file 1 [file biomedicines-11-02452-s001.zip]

Archive with 1 entries (1 files):
- biomedicines-2559858-supplementary.pdf
